# Supplementary material for: TCEPVDB: Artificial Intelligence-Based Proteome-Wide Screening of Antigens and Linear T-Cell Epitopes in the Poxviruses and the Development of a Repository
Source: Proteomes. 2025 Nov 6;13(4):58. doi: 10.3390/proteomes13040058 (PMC12642008; doi:10.3390/proteomes13040058)
Supplement: Supplementary file 1 [file proteomes-13-00058-s001.zip]

Archive with 1 entries (1 files):
- proteomes-3834123-supplementary.pdf
